# Supplementary material for: Occupational Therapy Interventions in Mental Health During Lockdown: A Scoping Review
Source: Healthcare (Basel). 2025 Aug 27;13(17):2136. doi: 10.3390/healthcare13172136 (PMC12427849; doi:10.3390/healthcare13172136)
Supplement: Supplementary file 1 [file healthcare-13-02136-s001.zip]

Archive with 1 entries (1 files):
- healthcare-3794510-supplementary.pdf
